# Supplementary material for: Convergent and divergent genetic changes in the genome of Chinese and European pigs
Source: Sci Rep. 2017 Aug 17;7:8662. doi: 10.1038/s41598-017-09061-z (PMC5561219; doi:10.1038/s41598-017-09061-z)
Supplement: Supplementary file 2 — Supplementary_Tables [file 41598_2017_9061_MOESM2_ESM.xlsx]

## Sheet: S1 Table
			Summary and mapping statistics of the pig genome re-sequencing data
GROUP	POP	Location	Accession No.	Raw base(G)	Depth
CHD	Erhualian	Jiangsu, China	SRS465776	100.5	35.7
CHD	Erhualian	Jiangsu, China	SRS465775	100.1	35.6
CHD	Erhualian	Jiangsu, China	SRS465774	104.3	37.1
CHD	Erhualian	Jiangsu, China	SRS465715	68.7	24.4
CHD	Erhualian	Jiangsu, China	SRS465714	71	25.2
CHD	Hetao	Neimenggu, China	SRS465750	66.8	23.7
CHD	Hetao	Neimenggu, China	SRS465751	63.9	22.7
CHD	Hetao	Neimenggu, China	SRS465752	54.4	19.3
CHD	Hetao	Neimenggu, China	SRS465753	62.8	22.3
CHD	Hetao	Neimenggu, China	SRS465754	65.4	23.2
CHD	Hetao	Neimenggu, China	SRS465755	64.1	22.8
CHD	Jiangquhai	Jiangsu, China	ERR173179	21	8.08
CHD	Jiangquhai	Jiangsu, China	ERS804944	38	13.5
CHD	Jiangquhai	Jiangsu, China	ERS804945	23.2	8.3
CHD	Jiangquhai	Jiangsu, China	ERS804946	23.7	8.8
CHD	jinhua	Zhejiang,China	SRX219286	11.68	4.39
CHD	jinhua	Zhejiang,China	SRX219287	12.42	4.62
CHD	jinhua	Zhejiang,China	SRX219288	10.62	3.9
CHD	Jinhua	Zhejiang,China	ERS804942	25.7	9.1
CHD	Jinhua	Zhejiang,China	ERS804943	28.6	10.2
CHD	Laiwu	Shandong,China	SRS465768	65.6	23.3
CHD	Laiwu	Shandong,China	SRS465769	61.6	21.9
CHD	Laiwu	Shandong,China	SRS465770	71	25.2
CHD	Laiwu	Shandong,China	SRS465771	68.7	24.4
CHD	Laiwu	Shandong,China	SRS465772	69.8	24.8
CHD	Laiwu	Shandong,China	SRS465773	69.4	24.6
CHD	Meishan	Jiangsu, China	ERS804954	26.9	9.6
CHD	Meishan	Jiangsu, China	ERS804955	32.3	11.5
CHD	Meishan	Jiangsu, China	ERS804957	27.9	9.9
CHD	Meishan	Jiangsu, China	ERS804958	45.3	16.2
CHD	Meishan	Jiangsu, China	ERS804949	30.8	11
CHD	Meishan	Jiangsu, China	ERS804950	32.1	11.4
CHD	Meishan	Jiangsu, China	ERS804951	31.1	11.1
CHD	Meishan	Jiangsu, China	ERS804952	30.6	10.9
CHD	Meishan	Jiangsu, China	ERS804953	23.8	8.5
CHD	Meishan	Jiangsu, China	ERS804956	34.2	12
CHD	Meishan	Jiangsu, China	ERR173199	18	6.92
CHD	Meishan	Jiangsu, China	ERR173200	18	6.92
CHD	Meishan	Jiangsu, China	ERR173201	17	6.54
CHD	Meishan	Jiangsu, China	ERR173202	20	7.69
CHD	Min	Heilongjiang,China	SRS465761	68.3	24.3
CHD	Min	Heilongjiang,China	SRS465760	69.4	24.6
CHD	Min	Heilongjiang,China	SRS465759	60.3	21.4
CHD	Min	Heilongjiang,China	SRS465758	67.9	24.1
CHD	Min	Heilongjiang,China	SRS465757	65.8	23.4
CHD	Min	Heilongjiang,China	SRS465756	66.6	23.7
CHD	neijiang	Sichuan,China	SRX219278	15.8	5.09
CHD	neijiang	Sichuan,China	SRX219279	17.31	6.02
CHD	neijiang	Sichuan,China	SRX219283	11.52	4.25
CHD	Rongchang	Chongqing,China	SRS518091	19.1	6.7
CHD	Rongchang	Chongqing,China	SRS518092	24.9	8.8
CHD	Rongchang	Chongqing,China	SRS518093	21.3	7.5
CHD	Rongchang	Chongqing,China	SRS518094	26.2	9.3
CHD	Rongchang	Chongqing,China	SRS518095	27.2	9.6
CHD	Rongchang	Chongqing,China	SRS518096	25.2	8.9
CHD	Rongchang	Chongqing,China	SRX2405927	34.8	12.3
CHD	Rongchang	Chongqing,China	SRX2405926	28.4	10
CHD	Rongchang	Chongqing,China	SRR5083901	68.2	24.2
CHD	Rongchang	Chongqing,China	SRX2445320	61.9	20.4
CHD	Wannan_Spotted	Anhui,China	ERS804959	27.9	9.9
CHD	Wannan_Spotted	Anhui,China	ERS804960	26.6	9.5
CHD(Minipig)	Bamaxiang	Guangxi,China	SRS465767	69.6	24.7
CHD(Minipig)	Bamaxiang	Guangxi,China	SRS465766	69.6	24.7
CHD(Minipig)	Bamaxiang	Guangxi,China	SRS465765	70.5	25
CHD(Minipig)	Bamaxiang	Guangxi,China	SRS465764	66.5	23.6
CHD(Minipig)	Bamaxiang	Guangxi,China	SRS465763	72.9	25.9
CHD(Minipig)	Bamaxiang	Guangxi,China	SRS465762	68.5	24.3
CHD(Minipig)	Luchuan	Guangxi,China	SRS465722	61	21.7
CHD(Minipig)	Luchuan	Guangxi,China	SRS465723	69.8	24.8
CHD(Minipig)	Luchuan	Guangxi,China	SRS465724	69.9	24.8
CHD(Minipig)	Luchuan	Guangxi,China	SRS465725	68.3	24.3
CHD(Minipig)	Luchuan	Guangxi,China	SRS465726	72.8	25.9
CHD(Minipig)	Luchuan	Guangxi,China	SRS465727	64.2	22.8
CHD(Minipig)	Wuzhishan	Hainan,China	SRS465713	69.6	24.7
CHD(Minipig)	Wuzhishan	Hainan,China	SRS465712	67.8	24.1
CHD(Minipig)	Wuzhishan	Hainan,China	SRS465711	66.3	23.5
CHD(Minipig)	Wuzhishan	Hainan,China	SRS465710	66.5	23.6
CHD(Minipig)	Wuzhishan	Hainan,China	SRS465709	68.1	24.2
CHD(Minipig)	Wuzhishan	Hainan,China	SRS465708	67.1	23.8
CHD(Minipig)	Xiang	Guangxi,China	ERR173223	18	6.92
CHD(Minipig)	Xiang	Guangxi,China	ERR173224	18	6.9
CHW	China wild boar	China	SRS465721	54.04	19.3
CHW	China wild boar	China	SRS465720	52.22	18.65
CHW	China wild boar	China	SRS465719	53.33	19.1
CHW	China wild boar	China	SRS465718	67.89	24.2
CHW	China wild boar	China	SRS465717	69.32	24.7
CHW	China wild boar	China	SRS465716	63.06	22.5
CHW	Korea wild boar	North Korea	SRX703566	30.9	11.9
CHW	Korea wild boar	North Korea	SRX703567	21.7	8.3
CHW	Korea wild boar	North Korea	SRX703568	29.4	11.3
CHW	Korea wild boar	North Korea	SRX703569	31.7	12.2
CHW	Korea wild boar	North Korea	SRX703570	29.8	11.5
CHW	Korea wild boar	North Korea	SRX703571	28.1	10.8
CHW	Korea wild boar	North Korea	SRX703572	20.8	8
CHW	Korea wild boar	North Korea	SRX703573	28.9	11.1
CHW	Korea wild boar	North Korea	SRX703574	29.1	11.2
CHW	Korea wild boar	North Korea	SRX703575	26.1	10
CHW	North China wild boar	North China	ERS177353	9.31	3.64
CHW	North China wild boar	North China	ERS177354	19.29	7.55
CHW	North China wild boar	North China	ERS804969	21.5	7.6
CHW	North China wild boar	North China	ERS804970	36.1	12.9
CHW	North China wild boar	North China	ERS804971	40	14.3
CHW	South China wild boar	North China	ERS177351	9.83	3.91
CHW	South China wild boar	North China	ERS177352	19.83	7.78
CHW	South China wild boar	North China	ERS804964	23.5	8.4
CHW	South China wild boar	North China	ERS804965	35.2	12.5
CHW	South China wild boar	North China	ERS804966	16.1	5.7
CHW	South China wild boar	North China	ERS804967	97.4	34.7
CHW	South China wild boar	North China	ERS804968	38.7	13.8
CHW	Southwest China wild boar	Southwest China	SRS387320	12.13	4.17
CHW	Southwest China wild boar	Southwest China	SRS387323	16.36	5.78
CHW	Southwest China wild boar	Southwest China	SRS387324	16.35	5.7
EUD	Duroc	Europe	ERR173170	21	8.08
EUD	Duroc	Europe	ERR173171	23	8.85
EUD	Duroc	Europe	ERR173172	12	4.62
EUD	Duroc	Europe	ERR173173	15	5.77
EUD	Duroc	Europe	SRX703502	28.9	12.5
EUD	Duroc	Europe	SRX703503	34.7	15
EUD	Duroc	Europe	SRX703504	33.2	14.4
EUD	Duroc	Europe	SRX703505	11	4.9
EUD	Duroc	Europe	SRX703506	12.1	5.3
EUD	Duroc	Europe	SRX703507	30.6	13.2
EUD	Duroc	Europe	SRX703508	30.6	13.3
EUD	Duroc	Europe	SRX703509	32.8	14.2
EUD	Duroc	Europe	SRX703510	29.9	13
EUD	Duroc	Europe	SRX703511	29.1	12.6
EUD	Duroc	Europe	SRX703512	33.4	14.4
EUD	Duroc	Europe	SRX703519	28.8	12.5
EUD	Duroc	Europe	SRX703532	29.8	12.9
EUD	Duroc	Europe	SRX703533	28.7	12.4
EUD	Duroc	Europe	SRX703534	31.3	13.5
EUD	Duroc	Europe	SRX703535	28.5	12.4
EUD	Duroc	Europe	SRX703536	29.8	12.9
EUD	Duroc	Europe	SRX703537	28.6	12.4
EUD	Duroc	Europe	SRX703538	31.3	13.6
EUD	Duroc	Europe	SRX703539	29.7	12.9
EUD	Duroc	Europe	ERS804986	40	14.2
EUD	Duroc	Europe	ERS804987	35.8	12.7
EUD	Duroc	Europe	ERS804988	21.2	7.6
EUD	Duroc	Europe	ERS804989	26	9.3
EUD	Duroc	Europe	SRX2404011	35.1	12.4
EUD	Duroc	Europe	SRX2404012	35.8	12.4
EUD	Duroc	Europe	SRX2403693	35.8	12.4
EUD	Duroc	Europe	SRX2445320	61.9	20.8
EUD	Landrace	Europe	ERR173180	19	7.31
EUD	Landrace	Europe	ERR173181	28	10.77
EUD	Landrace	Europe	ERR173182	18	6.92
EUD	Landrace	Europe	ERR173183	15	5.77
EUD	Landrace	Europe	SRX703540	28.1	12.3
EUD	Landrace	Europe	SRX703541	28.5	12.5
EUD	Landrace	Europe	SRX703542	26.8	11.7
EUD	Landrace	Europe	SRX703543	26.1	11.5
EUD	Landrace	Europe	SRX703544	21.5	9.4
EUD	Landrace	Europe	SRX703545	19.2	8.5
EUD	Landrace	Europe	SRX703546	19.8	9
EUD	Landrace	Europe	SRX703547	19.5	8.7
EUD	Landrace	Europe	SRX703548	25.4	11.1
EUD	Landrace	Europe	SRX703549	23.1	10.1
EUD	Landrace	Europe	SRX703550	26.2	11.5
EUD	Landrace	Europe	SRX703551	26.1	11.4
EUD	Landrace	Europe	SRX703552	26.9	11.8
EUD	Landrace	Europe	ERR173184	15	5.77
EUD	pietrain	Europe	ERR173204	21	8
EUD	pietrain	Europe	ERR173205	21	8.08
EUD	Pietrain	Europe	ERR173206	17	6.54
EUD	Pietrain	Europe	ERR173207	11	4.23
EUD	Pietrain	Europe	ERR173208	22	8.46
EUD	Pietrain	Europe	ERS718607	18	6.4
EUD	Pietrain	Europe	ERS718608	36.1	12.8
EUD	Pietrain	Europe	ERS718609	35.9	12.7
EUD	Pietrain	Europe	ERS718610	36.5	12.9
EUD	Pietrain	Europe	ERS718611	41.3	14.6
EUD	Pietrain	Europe	ERS718612	30.1	10.7
EUD	Pietrain	Europe	ERS718613	24	8.5
EUD	Pietrain	Europe	ERS718614	30.2	10.7
EUD	Pietrain	Europe	ERS718615	30.2	10.7
EUD	Pietrain	Europe	ERS718616	30.1	10.7
EUD	Yorkshire	Europe	ERS177317	10.89	4.33
EUD	Yorkshire	Europe	ERS177318	19.98	7.55
EUD	Yorkshire	Europe	ERS177319	19.98	7.57
EUD	Yorkshire	Europe	ERS177320	19.96	7.68
EUD	Yorkshire	Europe	ERS177321	18.47	7.06
EUD	Yorkshire	Europe	ERS177322	22.72	6.58
EUD	Yorkshire	Europe	ERS177323	18.57	7.2
EUD	Yorkshire	Europe	ERS177324	18.99	4.66
EUD	Yorkshire	Europe	ERS177325	19.44	7.55
EUD	Yorkshire	Europe	ERS177326	16.65	6.04
EUD	Yorkshire	Europe	ERS177327	17.38	6.15
EUD	Yorkshire	Europe	ERS177328	18.52	6.72
EUD	Yorkshire	Europe	ERS177329	13.59	4.92
EUD	Yorkshire	Europe	ERS177330	17.02	6.2
EUD	Yorkshire	Europe	ERS805002	34.4	12.2
EUD	Yorkshire	Europe	ERS804938	50	17.9
EUD	Yorkshire	Europe	ERS804939	55	19.6
EUD	Yorkshire	Europe	SRX703577	24.8	10.8
EUD	Yorkshire	Europe	SRX703579	25.9	11.3
EUD	Yorkshire	Europe	SRX703580	25.3	11
EUD	Yorkshire	Europe	SRX703581	22.3	9.7
EUD	Yorkshire	Europe	SRX703582	22.6	9.8
EUD	Yorkshire	Europe	SRX703583	26.3	11.4
EUD	Yorkshire	Europe	SRX703584	27.3	11.8
EUD	Yorkshire	Europe	SRX703585	19.2	8.4
EUD	Yorkshire	Europe	SRX703586	19.7	8.7
EUD	Yorkshire	Europe	SRX703589	13.3	6.1
EUD	Yorkshire	Europe	SRX703594	25.8	11.3
EUD	Yorkshire	Europe	SRX703595	27.5	12
EUD	Yorkshire	Europe	SRX703596	28.2	12.3
EUD	Yorkshire	Europe	SRX703597	27.4	11.9
EUD	Yorkshire	Europe	SRX703599	27	11.8
EUW	France	Europe	ERS177349	18.54	7.32
EUW	France	Europe	ERS805025	30.7	10.9
EUW	Greece	Europe	ERS805031	33.5	11.9
EUW	Greece	Europe	ERS805032	31.7	11.3
EUW	Greece	Europe	ERS805029	39.9	14.2
EUW	Greece	Europe	ERS805030	31.3	11.2
EUW	Italy	Europe	ERS805027	48.6	17.3
EUW	Italy	Europe	ERS805028	34.4	12.2
EUW	Italy	Europe	ERS805035	38.2	13.6
EUW	Italy	Europe	ERS805036	37	13.2
EUW	Italy	Europe	ERS805037	33.2	11.8
EUW	Near_East	Europe	ERS805033	34.8	12.4
EUW	Near_East	Europe	ERS805034	32	11.4
EUW	Near_East	Europe	ERS805038	12.9	4.6
EUW	Netherlands	Europe	ERS805015	29.3	10.4
EUW	Netherlands	Europe	ERS805021	36.9	13.1
EUW	Netherlands	Europe	ERS805023	54.9	19.5
EUW	Netherlands	Europe	ERS805013	42	14.9
EUW	Netherlands	Europe	ERS805014	50	17.8
EUW	Netherlands	Europe	ERS805016	36.3	12.9
EUW	Netherlands	Europe	ERS805018	73	26
EUW	Netherlands	Europe	ERS805019	22.5	8.1
EUW	Netherlands	Europe	ERS805020	25.8	9.2
EUW	Netherlands	Europe	ERS805022	34.8	12.4
EUW	Netherlands	Europe	ERS805024	46.4	16.5
EUW	Netherlands	Europe	ERS805017	36.8	13.1
EUW	Nethlands	Europe	ERS177347	10.56	4.17
EUW	Nethlands	Europe	ERS177348	15.7	6.08
EUW	Spainish wild	Europe	SRS655622	37.9	13.4
EUW	Switzerland	Europe	ERS177350	28.39	6.29
EUW	Switzerland	Europe	ERS805026	45.5	16.2
EUW	Ukraine	Europe	ERS805039	43.6	6.5
EUW	veluwe nethlands	Europe	ERS177345	18.18	7.15
EUW	veluwe nethlands	Europe	ERS177346	22.56	7.33
Outgroup	Phacochoerus africanus Tanzania Warthog		ERS177335	23.13	8.45
Outgroup	Sumatran wild boar		ERS177308	21.56	8.33
Outgroup	Sumatran wild boar		ERS177310	20.98	8.3
Outgroup	Sus barbatus		ERS177309	12.73	4.93
Outgroup	Sus cebifrons		ERS177341	19.05	7.42
Outgroup	Sus cebifrons		ERS717446	99.5	35.4
Outgroup	Sus cebifrons		ERS717447	34.5	12.2
Outgroup	Sus cebifrons		ERS717448	32.4	11.5
Outgroup	Sus cebifrons		ERS717449	15.7	5.5
Outgroup	Sus cebifrons		ERS717450	37.7	13.4
Outgroup	Sus cebifrons		ERS717451	36.2	12.8
Outgroup	Sus cebifrons		ERS717452	32.1	11.4
Outgroup	Sus celebensis		ERS177342	46.06	17.88
Outgroup	Sus verrucosus		ERS177343	24.04	9.5

## Sheet: S2 Table
	Fitlered SNP for Each Group
Group	individuals Number	Filtered SNP Number
CHD	81	35893244
CHW	31	17862327
EUD	97	27752741
EUW	34	13720499
Outgroup	14	38435306
Total	257	94473148

## Sheet: S3 Table
	The unidirectional selected regions with Fst and H12
chr	Bin start	Bin end	CHD_vs_CHW	EUD_vs_EUW	CHD_VS_EUD	CHW_vs_EUW	CHD H12	CHW H12	EUD H12	EUW H12
1	2460001	2480000	0.276696	0.306571	0.145772	0.12801	0.259916	0.211641	0.198589	0.193387
1	2700001	2720000	0.262221	0.366896	0.135397	0.65133	0.264414	0.184642	0.250612	0.0823962
13	149760001	149780000	0.273405	0.305318	0.137851	0.0418631	0.641992	0.203223	0.618584	0.313149
14	105370001	105390000	0.297287	0.424603	0.131696	0.530946	0.459473	0.2635	0.487756	0.165917
14	110960001	110980000	0.273145	0.298341	0.101227	0.46749	0.606401	0.253224	0.407316	0.353673
14	110970001	110990000	0.330565	0.357941	0.128097	0.541095	0.606975	0.251953	0.37524	0.282584
14	111070001	111090000	0.294917	0.333712	0.0649057	0.367637	0.499807	0.311865	0.408802	0.169161
14	111080001	111100000	0.273773	0.34491	0.0765605	0.465367	0.518717	0.318979	0.313867	0.130569
15	119180001	119200000	0.270981	0.485598	0.131201	0.351892	0.374805	0.187305	0.429931	0.249567
15	90780001	90800000	0.378578	0.324379	0.0852092	0.506997	0.559896	0.210286	0.370654	0.192165
3	123490001	123510000	0.271995	0.534591	0.0830847	0.453468	0.365234	0.126302	0.315167	0.25173
5	54710001	54730000	0.271213	0.403652	0.100427	0.189471	0.567891	0.239746	0.536116	0.312243
6	57430001	57450000	0.261115	0.409183	0.118145	0.471411	0.241536	0.171224	0.199703	0.129412
7	31390001	31410000	0.286472	0.3277	0.0791125	0.320847	0.467975	0.2795	0.500753	0.370242
7	31400001	31420000	0.38397	0.299393	0.07111	0.388473	0.504774	0.246346	0.506159	0.458346
7	31410001	31430000	0.343472	0.309028	0.0637765	0.378095	0.465229	0.223897	0.491821	0.404123
7	34130001	34150000	0.315001	0.312088	0.107438	0.304536	0.3554	0.242094	0.260346	0.251634
7	34440001	34460000	0.332193	0.334381	0.137184	0.423929	0.378057	0.118209	0.297507	0.251939
7	35920001	35940000	0.414557	0.486394	0.122945	0.175685	0.448203	0.160156	0.241061	0.22065
7	35930001	35950000	0.422596	0.383493	0.143423	0.154656	0.452326	0.141276	0.225606	0.205052
8	105950001	105970000	0.257672	0.382417	0.0386068	0.146186	0.340332	0.298568	0.378691	0.377961
8	110780001	110800000	0.262458	0.327189	0.107202	0.703803	0.372954	0.269761	0.224756	0.182897
9	93690001	93710000	0.270047	0.396722	0.0516496	0.143695	0.404685	0.182943	0.410892	0.297423
9	93700001	93720000	0.294916	0.40405	0.0345992	0.118565	0.485804	0.258321	0.477459	0.411238
9	93710001	93730000	0.307342	0.410518	0.0223103	0.0906411	0.523472	0.330521	0.555681	0.451884
9	93720001	93740000	0.29088	0.407963	0.0314983	0.086361	0.443281	0.307589	0.551911	0.41636
9	93730001	93750000	0.273912	0.419257	0.0403919	0.075813	0.341339	0.228691	0.472793	0.298885
9	93740001	93760000	0.275307	0.438014	0.0447187	0.0768271	0.272845	0.15784	0.421631	0.253135
9	93800001	93820000	0.287342	0.5014	0.0489929	0.170663	0.344963	0.179773	0.36069	0.290081
9	93850001	93870000	0.297144	0.442025	0.0784379	0.16292	0.483509	0.281462	0.537188	0.474918
9	93860001	93880000	0.338577	0.463258	0.0928089	0.178179	0.476162	0.258066	0.521406	0.474067
9	93870001	93890000	0.343887	0.460589	0.0945376	0.228881	0.460469	0.240234	0.516306	0.473235
9	94140001	94160000	0.327314	0.322668	0.119147	0.157663	0.322314	0.194239	0.376013	0.374428
9	94150001	94170000	0.452765	0.402769	0.140838	0.188872	0.388261	0.180784	0.445961	0.436208
9	94280001	94300000	0.300514	0.406606	0.1054	0.388266	0.419448	0.229169	0.420239	0.419021
9	95530001	95550000	0.505688	0.454692	0.0529371	0.419986	0.449219	0.281481	0.369492	0.35465
9	95540001	95560000	0.429945	0.36561	0.0510967	0.405594	0.483212	0.291794	0.39696	0.390571
9	95790001	95810000	0.317872	0.304829	0.0816208	0.139497	0.395898	0.265383	0.331889	0.323542
9	95800001	95820000	0.307704	0.32973	0.0777087	0.138004	0.468118	0.312926	0.346929	0.336039

## Sheet: S4 Table
		The Identity Scores between AP and other groups
Chr	Bin Start	Bin End	AP_vs_EUD	AP_vs_EUW	AP_vs_CHD	AP_vs_CHW	Note
14	110970001	110990000	0.447368	0.985294	0.143939	0.015151	Introgression Regions
9	93860001	93880000	0.326816	0.951523	0.160414	0.675285	Introgression Regions
9	93850001	93870000	0.328588	0.949881	0.179069	0.690435	Introgression Regions
9	94280001	94300000	0.423139	0.962622	0.234512	0.501276	Introgression Regions
3	123490001	123510000	0.105263	0.720588	0.014706	0	Introgression Regions
9	93740001	93760000	0.352149	0.929412	0.286867	0.768035	Introgression Regions
9	95530001	95550000	0.425726	0.912849	0.277483	0.599164	Introgression Regions
9	93690001	93710000	0.328651	0.801159	0.184023	0.577224	Introgression Regions
9	93870001	93890000	0.382567	0.831407	0.233723	0.673069	Introgression Regions
9	93730001	93750000	0.369138	0.956801	0.365152	0.836399	Introgression Regions
9	93720001	93740000	0.374	0.972844	0.384839	0.868577	Introgression Regions
9	95540001	95560000	0.455919	0.830633	0.328246	0.415645	Introgression Regions
14	111070001	111090000	0.655398	0.978587	0.479308	0.461916	Introgression Regions
9	93800001	93820000	0.442124	0.965686	0.495169	0.868687	Introgression Regions
9	93710001	93730000	0.445544	0.83977	0.402503	0.728875	Introgression Regions
14	111080001	111100000	0.689827	0.966973	0.530804	0.576138	Introgression Regions
8	110780001	110800000	0.590049	0.990988	0.593343	0.431411	Introgression Regions
7	35930001	35950000	0.542718	0.838948	0.443075	0.649247	Introgression Regions
1	2700001	2720000	0.512103	0.990261	0.642191	0.317226	Introgression Regions
9	93700001	93720000	0.444122	0.677171	0.344959	0.529487	Introgression Regions
9	95800001	95820000	0.177412	0.647801	0.327223	0.806113	Introgression Regions
9	95790001	95810000	0.217434	0.637191	0.363331	0.793024	Introgression Regions
9	94140001	94160000	0.495971	0.57992	0.320287	0.536307	Introgression Regions
7	31390001	31410000	0.441402	0.649311	0.392883	0.487515	Introgression Regions
8	105950001	105970000	0.705274	0.986152	0.751516	0.862072	Introgression Regions
14	105370001	105390000	0.616851	0.798237	0.567444	0.530478	Introgression Regions
7	34440001	34460000	0.676404	0.655414	0.434538	0.674439	Introgression Regions
7	35920001	35940000	0.527973	0.644611	0.456122	0.608631	Introgression Regions
9	94150001	94170000	0.497139	0.595187	0.407806	0.555362	Introgression Regions
7	31400001	31420000	0.613999	0.746232	0.602965	0.506503	Introgression Regions
14	110960001	110980000	0.561842	0.625	0.526261	0.504261	Ambiguous Regions
7	31410001	31430000	0.709228	0.809743	0.714256	0.547023	Ambiguous Regions
15	90780001	90800000	0.654463	0.633017	0.626521	0.357398	Ambiguous Regions
5	54710001	54730000	0.641156	0.627831	0.687736	0.634249	Ambiguous Regions
7	34130001	34150000	0.668029	0.467377	0.581578	0.656128	Early Selection Regions before Introgression
15	119180001	119200000	0.947762	0.621324	0.820652	0.526515	Early Selection Regions before Introgression
13	149760001	149780000	0.552716	0.435481	0.682806	0.491518	Early Selection Regions before Introgression
1	2460001	2480000	0.748978	0.324667	0.65155	0.420961	Early Selection Regions before Introgression

## Sheet: S5 Table
		Genes in or near Unidirectional Selection Region (50kb)
Chr	Start	End	Ensembl ID	Gene name	Note
1	2447572	2457750	ENSSSCG00000004014	DACT2	Tooth development related
1	2607897	2722308	ENSSSCG00000004017	FRMD1	Inattention and hyperactivity-impulsivity related
1	2627636	2766669	ENSSSCG00000004016	KIF25	Monoamine metabolite levels in cerebrospinal fluid related
1	2670188	2865404	ENSSSCG00000004018	MLLT4
5	54677571	54706691	ENSSSCG00000026594	SULT6B1	Nervous system related
5	54719247	54740020	ENSSSCG00000000572	CMAS	Amino sugar and nucleotide sugar metabolism related
6	57435544	57536192	ENSSSCG00000028608
7	31302525	31432495	ENSSSCG00000001486	LRRC1
7	34128551	34142395	ENSSSCG00000001501	VPS52	lysosomal transport
7	34142621	34146677	ENSSSCG00000001502	RPS18
7	34146955	34148615	ENSSSCG00000001503	B3GALT4	Influence lipid concentrations and risk of coronary artery disease
7	34148893	34157078	ENSSSCG00000001504	WDR46
7	34157443	34158709	ENSSSCG00000001505	KE2
7	34159507	34166143	ENSSSCG00000001506	RGL2	Negative regulation of cardiac muscle cell apoptotic process
7	34167701	34176411	ENSSSCG00000001507	TAPBP	Adaptive Immune System related
7	34177375	34180363	ENSSSCG00000001508	ZBTB22
7	34180626	34184970	ENSSSCG00000001509	DAXX	Androgen receptor binding
7	34198547	34212734	ENSSSCG00000001510	LOC100154627	Spermatogenesis related
7	34393056	34560838	ENSSSCG00000001518	ITPR3	Nervous system related
7	34456319	34587625	ENSSSCG00000030668	UQCC2	Regulation of insulin secretion, mitochondrial ATP production, and myogenesis
8	105960426	106015594	ENSSSCG00000025142
8	110703311	110900887	ENSSSCG00000009101	PRDM5	Diabetes-related traits related
8	110713960	110814063	ENSSSCG00000019649	U6
9	93596105	93712024	ENSSSCG00000015357	MEOX2	skeletal muscle development
9	94195896	94481070	ENSSSCG00000029648
9	95306003	95441463	ENSSSCG00000015364	LOC100737319	Aryl hydrocarbon receptor like
9	95511269	95542794	ENSSSCG00000030484	AHR	Reproduction related,obesity-linked
9	95553158	95653248	ENSSSCG00000018568
13	149710912	149743466	ENSSSCG00000011890	NR1I2	Links xenobiotic exposure and hypercholesterolemia
13	149805376	149809962	ENSSSCG00000028774
13	149807756	149879050	ENSSSCG00000011892	MAATS1	Atherogenesis related
Note: The genes located at the early selection regions before introgression are marked red.

## Sheet: S6 Table
		The bidirectional selected regions with Fst and H12
Chr	Bin start	Bin end	CHD_vs_CHW	EUD_vs_EUW	CHD_vs_EUD	CHW_vs_EUW	H12 in CHD	H12 in CHW	H12 in EUD	H12 in EUW
1	113740001	113760000	0.260752	0.422568	0.67598	0.60676	0.516424	0.405625	0.651123	0.355772
1	117910001	117930000	0.469108	0.340847	0.671097	0.285303	0.523655	0.124349	0.278979	0.193555
1	148520001	148540000	0.494967	0.312792	0.815396	0.170644	0.415858	0.247782	0.238413	0.182666
1	148530001	148550000	0.503259	0.381443	0.840941	0.188603	0.365049	0.264804	0.319949	0.186058
1	148540001	148560000	0.477648	0.360185	0.813969	0.203023	0.438682	0.286398	0.349871	0.208581
15	66980001	67000000	0.296451	0.561512	0.636638	0.426748	0.505572	0.264219	0.363706	0.323385
16	58420001	58440000	0.27258	0.535073	0.706275	0.172258	0.726915	0.228437	0.294248	0.222468
16	58510001	58530000	0.318717	0.327781	0.826857	0.377479	0.618908	0.243508	0.162385	0.159792
16	58820001	58840000	0.516586	0.402565	0.64257	0.374013	0.340418	0.142736	0.350817	0.26496
16	58830001	58850000	0.436451	0.419331	0.743854	0.439137	0.372693	0.148315	0.373221	0.270169
16	58890001	58910000	0.271726	0.560014	0.685371	0.14836	0.524304	0.202578	0.613003	0.446441
16	58910001	58930000	0.316496	0.548109	0.682151	0.305294	0.661376	0.222125	0.810495	0.46616
16	58920001	58940000	0.416033	0.534908	0.748716	0.445967	0.63649	0.205837	0.750215	0.30662
16	58930001	58950000	0.348499	0.552676	0.690737	0.370069	0.463192	0.169138	0.764529	0.253146
16	59010001	59030000	0.272908	0.551564	0.638016	0.284296	0.526487	0.253026	0.615032	0.330094
16	59020001	59040000	0.276756	0.373133	0.650366	0.254577	0.494339	0.245577	0.481828	0.193816
16	59030001	59050000	0.264424	0.382572	0.653217	0.338373	0.491197	0.236613	0.468845	0.196427
2	73740001	73760000	0.258706	0.434471	0.714068	0.289241	0.254557	0.139941	0.219579	0.110823
2	73750001	73770000	0.388989	0.466333	0.656523	0.210999	0.267578	0.127855	0.225543	0.106335
6	370001	390000	0.412536	0.3036	0.850473	0.45843	0.514282	0.214727	0.110974	0.077278
6	380001	400000	0.418984	0.351112	0.858191	0.433064	0.547881	0.182067	0.11188	0.0832921
6	86650001	86670000	0.380754	0.390631	0.722246	0.19852	0.243443	0.200136	0.404163	0.301597
6	86660001	86680000	0.319849	0.394429	0.72768	0.229419	0.299538	0.212493	0.472633	0.304234
7	60370001	60390000	0.27787	0.66128	0.658428	0.258286	0.542618	0.225809	0.378106	0.301343
7	60380001	60400000	0.30137	0.697816	0.704	0.307072	0.490072	0.19664	0.385675	0.339724
8	50850001	50870000	0.33692	0.338929	0.658221	0.243974	0.552734	0.249399	0.740989	0.43564
8	54160001	54180000	0.417299	0.650036	0.634963	0.378401	0.329236	0.174139	0.502327	0.263572
8	54180001	54200000	0.284213	0.650511	0.641288	0.354369	0.42146	0.225513	0.657422	0.390452
8	54190001	54210000	0.27947	0.605913	0.674293	0.338085	0.438144	0.222405	0.728097	0.444442
8	54200001	54220000	0.288614	0.57323	0.644589	0.36089	0.415717	0.207692	0.728927	0.478897
8	54210001	54230000	0.367221	0.605159	0.654824	0.415608	0.391205	0.241955	0.727919	0.465113
8	54220001	54240000	0.3717	0.597192	0.639143	0.427959	0.388117	0.273701	0.722281	0.427256
8	54230001	54250000	0.372387	0.594261	0.649529	0.388783	0.416159	0.275433	0.7433	0.439153
8	54240001	54260000	0.349057	0.597303	0.670931	0.328854	0.431222	0.240124	0.727096	0.46659
8	54250001	54270000	0.292771	0.659474	0.696966	0.412195	0.424772	0.223204	0.653776	0.503154
8	58630001	58650000	0.302834	0.303287	0.646953	0.282191	0.246159	0.244792	0.300544	0.200198
8	85450001	85470000	0.25554	0.456291	0.634558	0.111538	0.235937	0.17885	0.399077	0.271915

## Sheet: S7 Table
		Genes in or near the bidirectional selection region(50kb)
Chr	Start	End	Ensemblgene ID	gene symbol	Note
1	117911154	117921962	ENSSSCG00000026645	LOC100622567	Nervous system related
1	148442730	148497704	ENSSSCG00000004793	SPRED1
2	73688680	73690469	ENSSSCG00000013532	CAPS	Appetite control related
2	73691742	73698970	ENSSSCG00000013533	RANBP3
2	73699558	73699779	ENSSSCG00000027474
2	73719613	73724598	ENSSSCG00000026135	LOC100513458
2	73724890	73726884	ENSSSCG00000027953	PRR22
2	73729866	73787647	ENSSSCG00000013527	CATSPERD	Sperm motility related
2	73770702	73770808	ENSSSCG00000026929	U6
2	73788290	73808755	ENSSSCG00000013526	LONP1
2	73808882	73810492	ENSSSCG00000030010	RPL36	Blood pressure regulation related
2	73812199	73816650	ENSSSCG00000030546	HSD11B1L
2	73816822	73818817	ENSSSCG00000013524	C19orf70
6	285352	369193	ENSSSCG00000002635	SPIRE2	Establishment of meiotic spindle localization
6	378732	425579	ENSSSCG00000024687	FANCA	Gonad development related
6	425909	438903	ENSSSCG00000029228	ZNF276
6	440204	451813	ENSSSCG00000022310	VPS9D1
6	86652474	86652932	ENSSSCG00000003641	MTF1
6	86656665	86715040	ENSSSCG00000003642	INPP5B	Spermatogenesis related
6	86702443	86702771	ENSSSCG00000019890	7SK
6	86722220	86747074	ENSSSCG00000003643	SF3A3	A co-repressor of constitutive androstane receptor
7	60284224	60346605	ENSSSCG00000030174	AP3S2	Type 2 diabetes susceptibility related
7	60355193	60367709	ENSSSCG00000001850	ARPIN	Type 2 Diabetes susceptibility related
8	50868840	50869723	ENSSSCG00000008883
8	54284641	54284756	ENSSSCG00000018686	SNORA18
8	54307762	54308037	ENSSSCG00000025657
8	58592360	58601370	ENSSSCG00000027954	NMU	Critical roles for appetite and reproduction
8	58607533	58634866	ENSSSCG00000008908	PDCL2	Germ cell maturation related
8	58659342	58698260	ENSSSCG00000008909	CLOCK	Obesity and metabolic syndrome related
8	85443611	85446689	ENSSSCG00000009026	LOC102165512	Blood pressure regulation related
15	66699447	67026722	ENSSSCG00000015866	FMNL2	Critical roles for multiple formins during cardiac myofibril development and repair.
15	67032520	67085300	ENSSSCG00000015867	PRPF40A
16	58487169	58504882	ENSSSCG00000017010	FAM196B	Fetal ovary development related
16	58704578	58723573	ENSSSCG00000017011
16	58844852	58866062	ENSSSCG00000025965	LOC100510938	Oocyte meiotic maturation related

## Sheet: S8 Table
	RNA-seq for DEG analysis
Group	Tissues	Accession No.	Raw base(G)
Duroc1	Muscle	SRR5556386	5.1
Duroc2	Muscle	SRR5556385	4.7
Duroc3	Muscle	SRR5556388	7.7
Rongchang1	Muscle	SRR5556387	6.2
Rongchang2	Muscle	SRR5556390	7.3
Rongchang3	Muscle	SRR5556389	6.4

## Sheet: S9 Table
The FPKM of DEG near bidirectional selection region between Duroc and Rongchang
Gene Ensembl id	Duroc1	Duroc2	Duroc3	Rongchang1	Rongchang2	Rongchang3	Distance from bidirectional selection region(bp)
ENSSSCG00000004791	1.52264	0.37594	0.706838	0.0163211	0.0868416	0.0840399	249716
ENSSSCG00000027128	0.391361	1.08179	1.10135	0.142162	0.0784921	0.0661226	204122
ENSSSCG00000029228	3.94704	4.77432	5.88702	1.18807	1.8658	1.99879	25910
ENSSSCG00000003644	39.9313	53.858	138.697	34.4384	18.6814	21.4102	71334
ENSSSCG00000003645	37.9819	32.8167	31.078	8.34303	12.5547	11.7496	84293
ENSSSCG00000003647	14.4253	18.3899	162.844	35.8657	6.10656	6.3536	178439
ENSSSCG00000030174	29.7125	24.9741	24.7864	8.60766	11.5625	9.68725	23397

## Sheet: S10 Table
The primer for Quantitative RT-PCR Analysis
Primer Name	sequence	Note
qNMU-F	gcactggaggagctttgtct	The primer for Quantitative RT-PCR Analysis of NMU (5'-3')
qNMU-R	cggatgcaggacagatgaca	The primer for Quantitative RT-PCR Analysis of NMU (5'-3')
S-G-42U20	gtcggttgtggatctgacct	The primer for Quantitative RT-PCR Analysis of GAPDH (5'-3')
S-G-159L20	gtcctcagtgtagcccagga	The primer for Quantitative RT-PCR Analysis of GAPDH (5'-3')
NMU-F	taccgagctcttacgcgtgctagccaacaaactgaagtttatataatgg	The primer for enhancer and promoter luciferase vector(5'-3')
NMU-R	ccaagcttacttagatcgcagatctctggagaaagcaaaaatgccagtt	The primer for enhancer and promoter luciferase vector(5'-3')

[truncated: 1 more sheets: S11 Table]
